# Supplementary material for: Streptococcus pyogenes Forms Serotype- and Local Environment-Dependent Interspecies Protein Complexes
Source: mSystems. 2021 Sep 28;6(5):e00271-21. doi: 10.1128/mSystems.00271-21 (PMC8547449; doi:10.1128/mSystems.00271-21)
Supplement: TABLE S3 [file msystems.00271-21-st003.xlsx]

## Sheet: Protein_list
Proteins	Uniprot ID	Protein Group	Number of peptides	M1	M1	M1	M1	M1	M1	M3	M3	M3	M3	M3	M3	M5	M5	M5	M5	M5	M5	M28	M28	M28	M28	M28	M28	M49	M49	M49	M49	M49	M49	M89	M89	M89	M89	M89	M89
Apolipoprotein L1	APOL1	Apolipoproteins	7	14947472.9966431	10661434.1795654	20272829.7984009	34126341.4146118	16831457.9240112	9016142.91108704	12377675.6333618	6372483.21142578	9375956.74171753	5538557.72789917	5804923.89232178	10401783.2333069	3075388.25488281	22546753.4499207	26188378.236145	22901627.5692444	16775195.5140076	21740074.1669769	10355366.5267578	1922843.61355591	5606299.04238281	12465171.5985901	10141811.0365723	12336378.6344757	582632.648727417	790966.72946167	544755.234924316	774265.746582031	758203.331207275	734149.905883789	387458.623779297	423176.41739502	401272.697845459	571687.607543945	419205.91557312	300316.551849365
CD5 antigen-like	CD5L	Other plasma proteins	11	20884316.3313599	19212978.7122955	12001292.2521057	14992211.7348022	15818437.780365	5485521.33768921	6419741.81790161	5173038.40484619	5542630.96936035	4074930.39421387	6040694.28639984	6506935.87857666	2205443.84024048	11396643.3776855	16240860.7807861	11312993.0365906	10840070.7031097	12363476.5890503	5426075.70471191	1239032.80626221	4204983.20178223	6758841.69604492	5193002.33848572	8192745.95874023	416269.711517334	404379.75213623	374264.746429443	666962.194122314	599600.361465454	596648.370513916	279275.169494629	409135.900911865	447525.593103027	562614.60760498	341747.526184082	268352.5065979
Ceruloplasmin	CERU	Other plasma proteins	25	18189548.177359	13042949.5195557	20029159.147998	15024103.1545776	19695073.5198364	5488393.93795776	19383216.6243591	11598378.7647369	25557082.9042053	10365347.2670227	16517592.1562256	19856392.4789246	1799633.2598114	18150822.927597	18623627.9849915	13613919.7797791	16068202.9522766	13350440.5798157	15773154.9268494	9888384.93651428	10878492.8359009	41166217.257074	14242124.2162384	31738127.1833496	2494934.45071716	1503691.8349762	1868379.84418335	2004349.71644287	1265410.37213745	1761236.68612671	2098819.7286377	6859412.56376343	4377950.75046692	4232456.95553589	3373052.6302887	2783751.40085754
Coagulation factor XIII A chain	F13A	Coagulation	58	43859799.9825195	44371400.1802826	37940630.4439194	42832913.3889854	31726782.2897494	14372909.3749258	44351331.8276978	27371639.9303131	20440142.9976234	18675732.0940895	24480563.754364	36846207.3084412	6920023.96788025	71094805.5577698	49705292.7326523	63125483.5164856	67515716.1846619	86402366.5558624	42776899.3373672	5726172.489599	40375138.8346436	44834646.2884483	40201317.5255127	45538882.6678085	3756956.76692657	4714584.21225891	3065683.82330322	5009161.53899231	5064462.47407227	5358630.23678589	2317865.67200928	3060464.28759079	2228959.71595154	3443337.03573914	2579836.28851318	1853510.53454247
Prothrombin	THRB	Coagulation	22	92806561.0456055	87395980.5768433	92348750.9675369	121500369.773941	87120210.9479828	38452686.602594	35121800.0158386	25049578.8482544	21719439.6008301	19662081.5589294	30143453.9795227	33264091.4706604	14534176.6341309	80682102.3275757	85506839.5735474	77026847.4450989	67102063.0501404	81322047.8806152	108379927.827515	19557478.3486511	95971930.1824951	103235875.038757	99724083.7990723	118071809.539429	3337424.39268799	3562757.93192749	3021900.98513489	5144550.50145874	3662781.23995056	3909240.68724976	2652596.3050293	3319019.07619934	2748373.9432373	4865567.56027222	3062785.58926239	2631588.20618896
Complement C1r subcomponent	C1R	Complement	9	2346464.55200195	1233939.86512451	2236638.0736023	2324093.97039795	2502055.98730469	1150793.66273499	2104793.46695557	1256055.25259399	1799122.58135986	1009102.67426758	2048420.05690002	2172125.94247437	253660.789794922	4334174.32935791	2538453.77618408	3226102.43676147	3273926.82307739	4455117.01381836	2849551.12863159	567313.177709961	1937642.88562012	3616513.30749512	3208366.30984497	3859267.03002319	142467.88961792	149017.192123413	128620.736175537	186780.903961182	119673.963531494	151353.389129639	142162.44105835	300279.855102539	324973.077435303	332331.541442871	201615.044555664	186776.52645874
Haptoglobin	HPT	Other plasma proteins	35	93097098.7394104	45123113.2069397	84510148.8556885	76841015.2549133	86130336.4057312	17304935.5772827	58357419.0098511	46964521.4498596	140419261.888123	55300712.8008423	70133168.5674896	55577095.5683907	6222453.25409241	111400435.759806	138996613.867859	98809165.8283081	115835399.935303	71160730.8208008	84250488.2045746	29848135.1125488	52365288.0901459	294729891.068604	99621113.1351929	228596685.750946	6718549.65863037	3166090.54185486	2668128.77931976	4859885.9590744	2289033.99049149	6060240.54725647	2961267.46651001	9918023.82033882	8559432.61965332	4333207.02097778	7960840.26627808	4276618.58885498
Haptoglobin-related protein	HPTR	Other plasma proteins	21	47400698.6074219	22175862.5709839	42567306.4487671	42672455.7187805	40535826.4865417	9366342.66135864	30526283.9269714	19899744.2801208	50069765.7771912	22932974.5866699	35858158.3326263	26577291.8631477	3340699.59501648	49534668.072876	53872127.6281128	39404582.963623	43946212.4395752	34625316.2452393	35889953.8157196	11806617.0060486	20601537.7048798	108725076.266357	41944545.0598907	95085834.2976685	5699711.26104736	2442097.75222778	1898902.00017548	3916675.48726654	1759862.47395401	5561673.9981842	1895252.28233032	7039005.30326729	6814841.17108154	2783185.76664429	6887926.14753723	3037124.57479858
Plasminogen	PLMN	Coagulation	45	39225649.4276581	31209342.5469666	40319290.562207	39109661.6310181	36026801.256546	11998498.4109024	22535903.2087479	20372338.8115662	17648540.2438171	10967542.2973572	20177281.9713745	22906163.2285645	8822053.47450561	89022569.0843811	84398357.1944275	100315310.143829	72828800.0802002	94951469.2558441	122994012.947913	15624949.9655594	77425144.1049805	125556634.004105	78609580.2940979	141875472.417572	1666987.76260376	1123231.66059113	1109523.41892242	3926370.88916321	2049629.82113266	1856907.72223206	1721144.54693756	3058430.95637512	2779137.33885441	3864414.83208923	2641934.43140259	1769133.13681641
Complement factor B	CFAB	Complement	61	958397990.868178	845259558.187751	1007789888.09188	1123919393.03148	764236271.741734	269816484.988844	64333998.6637711	44519173.8279556	33145113.1333439	26784979.3821625	58486683.5079422	62458844.8621216	16365001.6032471	232604580.676361	171181568.8591	194921927.061731	181874822.506761	244489867.503335	70369771.4185181	7571266.72726135	51080905.4185394	57100374.5935974	54936301.4742889	67887616.8386749	7520877.45040894	9209498.66473175	5813161.69343109	8028904.26179199	7625801.21247864	6759654.19866333	4613333.29448242	8051035.21879273	5272268.83416653	8459549.71384468	5717992.75932312	4003355.52679749
Alpha-1-antichymotrypsin	AACT	Other plasma proteins	7	3116470.78070068	836913.292922974	2356266.4102478	2761595.10170898	3343962.68731689	885357.592910767	4206021.17468262	3442853.87893677	7863039	3620433.49707031	4011468.4675293	3852956.47958374	711713.725769043	8504990.80500488	10922692.2834473	6491847.44430542	8444234.63623047	5780311.88324585	4897336.56903076	2571741.78588867	3650775.65908813	16674575	6166128.11437988	12049180.419873	661441.884017944	589421.195983887	549045.634588623	774606.218017578	558427.663986206	407359.083465576	903563.697265625	2007109.13012695	1264051.21530762	1408555.60561523	1045748.1456604	931342.840612793
Alpha-2-macroglobulin	A2MG	Coagulation	97	1704123433.15267	1489738356.93311	1370903978.39725	1834442096.61896	1872546224.00391	644212334.817566	97015723.8993011	71071068.6691711	154074961.326273	61426722.771579	95668025.0910126	101613453.766907	24959516.2110626	186932839.984131	200746431.19325	180032375.137367	180978842.696953	173880333.897772	113616332.751616	48846275.2570824	72234075.2620304	255191014.500655	100945256.403708	242143570.430766	11777544.9522232	8551492.50662231	8694335.74388733	10000853.1925842	7852299.93306732	8143180.75543518	9302645.81436157	22660824.8339294	17179126.1546326	15827426.495343	13766874.4987	11938631.4927063
Complement C3	CO3	Complement	319	54291508756.6331	48271002839.478	49029141252.6871	55615926848.7298	43370950070.36	17215167884.6256	4662684615.9972	3235095960.15592	1876608167.92514	1940076568.80164	3969694082.59758	4580376011.34651	1816724204.73783	14067262491.1979	11667603954.716	12167132386.3228	12288809581.279	16849984686.1254	3335505102.79719	542910288.252945	2864984470.6145	2704742350.47906	3147011522.99132	3484058267.01767	982974456.053034	1155198425.77048	875940049.615453	1296646503.32854	1210239951.59543	1193421533.96355	579775720.587167	725787966.353697	515679954.123358	892136079.229997	669784195.888508	501776225.788866
Complement C5	CO5	Complement	136	331471679.225952	303880394.781586	330916230.740857	542924709.908148	234425920.571284	113883778.977046	99721077.4348862	72103389.2648481	50632497.1180061	50226232.3645081	89190219.0574875	103357878.917014	17252167.9969139	158515801.376242	138111134.486234	170738626.701749	149991495.020807	195102823.599645	92556491.5157135	14013500.350939	66709382.9807404	75167634.7269867	88004960.6867386	94168340.5355347	6480619.47426758	7478783.26152191	5668763.30743103	9698111.06784668	6943199.92136841	8363496.45424652	8157553.28675842	10968516.2127014	10233791.736261	13908182.0646648	10286790.6782738	8811942.00820312
Kininogen-1	KNG1	Coagulation	19	21597168.1472473	14165921.641449	21392838.8024597	22784935.9821167	27064182.0347229	7840106.92877197	16763189.7857361	16473721.6268677	21986398.3671021	11831717.7055603	16471746.3435669	15073384.266851	3144037.63577881	22281410.4342728	25946010.5551208	22264597.2952148	23556430.5217896	22283193.153595	13676256.227356	5888074.32861633	8499452.90933228	34948885.5533569	18415623.8045959	32215591.9492493	1409173.96266174	1098787.63098145	1244062.12450562	1576581.72245483	1191226.21389771	1189981.36233521	950876.11689148	2193842.11974487	1716793.51569214	1909512.72131348	1320262.60409546	1195125.92394257
Immunoglobulin heavy constant gamma 1	IGHG1	Immunoglobulins	40	3076444818.96375	2666563823.02917	2813125193.05774	3210478131.46118	2783523547.47983	963604907.793365	2591840963.13809	1719446285.61172	1128450659.04825	1002601488.3056	2377222316.74109	2668309985.91681	145603907.366638	2014626550.87689	1449990733.62848	1712918526.03955	1743138648.47366	2069973465.34039	5179065863.09535	590133317.278369	4040002572.02979	4122083213.42523	4814457748.68982	5149655659.71492	122900666.018951	143898411.894867	117962771.205295	169117390.123566	169769990.170392	188725597.471851	275904829.029742	290052548.415222	249203495.394341	398725227.423615	284884649.769263	237503945.230139
Immunoglobulin heavy constant gamma 2	IGHG2	Immunoglobulins	40	2408780955.69325	2059480818.87436	2231803740.56821	2481254406.17084	2148695697.98755	705910956.416351	2356197676.84357	1525885141.30905	847736843.932114	811589176.096106	2147461960.52759	2412965832.18134	103022271.465851	1916713897.39426	1270417104.30988	1736067482.9126	1804964609.22137	2245705378.32401	4007122274.2433	304831268.08075	3083048075.68091	3165102064.51001	3849507383.66248	4028420184.36005	31614285.9091431	35583090.5373535	30929716.5724121	39643318.7302917	42562911.6835266	43257683.6553589	86495988.463623	83740360.253363	66007380.3476868	107856052.460565	76886254.1104797	65646507.2974121
ÊImmunoglobulin heavy constant gamma 3	IGHG3	Immunoglobulins	43	4158921501.36499	3603085892.0376	4201318094.98801	4555164209.73395	3979489390.99524	1110738755.44815	4583905888.3363	2590926472.56146	1299966780.44582	1381839769.44325	4178376466.51453	4548907173.44141	226065627.356573	3844028111.19348	2105986734.38066	3158337842.60724	3403450359.74811	4319419663.27386	6318066794.24347	410922900.223096	4837971324.18491	4469248531.30669	6219901906.1757	6125648185.17867	134922709.112152	168352930.403235	123624775.245334	193290225.420331	175515511.647925	214047535.871143	193132527.045605	204522224.505011	160805598.440434	270779440.322687	200643147.450867	162519972.042834
Immunoglobulin heavy constant gamma 4	IGHG4	Immunoglobulins	28	1263923684.45808	1053158195.75305	1071939074.35071	1203588552.72946	1013386657.41739	398646535.46283	1291464909.98099	805651349.383301	505270214.472412	450871872.969824	1140722218.3782	1273815350.51573	63651990.4351196	1046071256.37534	807339754.737305	970794749.069275	1018449106.14111	1269702631.64349	2491838191.56458	200372765.628442	2039284401.47119	1979265973.85083	2333539976.09662	2419270800.43536	21336188.2370483	27127624.2122559	20463654.6922241	30871258.2755127	31708944.9722656	32960198.4190552	62157329.6350098	62556518.7620239	49614558.3301666	75426593.3056213	54995851.1817627	48051995.2022949
Immunoglobulin heavy constant alpha 1	IGHA1	Immunoglobulins	25	182940954.446259	187856635.369902	203839058.929596	238662952.982178	234069971.779327	77023406.6878265	336508585.809906	193614239.423108	223496718.47702	143375275.067017	309030370.424371	277281170.911896	13918012.0992676	160844893.181915	120670083.871246	142595960.171887	142218513.243622	150618260.206787	1476564332.81035	230302198.987866	1377888415.99531	1265850401.04297	1344989271.12811	1490106550.09705	22846058.3614624	23893843.4309814	19863372.3718323	29401321.5800842	21026205.7425537	23020084.6525574	31551805.1985046	47322868.4062866	40210788.4141479	58645224.9468201	40686962.9772705	31128834.5024536
Immunoglobulin heavy constant alpha 2	IGHA2	Immunoglobulins	9	89095470.0058594	75124596.5878296	69434428.8666992	97712139.7509766	99746839.5473633	31479026.3894043	173401453.767303	79433464.8769531	96172224.1282959	55370600.2850342	129306135.294189	115929795.339722	5481394.72313843	76174860.6345825	43368088.850708	49636291.8831177	51725487.2575684	60619811.0595703	594344920	101123479	548230000	519718140	583404923	627533520	13644978.3352661	14248777.8770752	11490427.6269836	17803402.0635376	10598359.7348938	12143972.7008057	23815494.2812195	35517604.4641113	30147088.5317383	43813474.2891541	31301170.3632812	20152183.2789917
ÊSpectrin alpha chain, erythrocytic 1	SPTA1	Cell shape, adhesion and cytoskeleton proteins	22	9543124.07765121	9302070.15588379	7796933.02350464	8796847.22621155	7694827.64018555	2324466.45015259	9802250.61467895	7987229.25518188	3826425.88944092	4775440.02018433	8152014.44641876	7905784.48385696	647561.06842041	8595921.58599854	3864029.1078125	5732552.11927795	5988884.55932617	8259384.88983154	10437061.0388794	679070.628845215	8220000.38814545	5679030.7918457	10358856.5299866	10057228.6120911	235575.344192505	324472.061300659	179668.298321533	375556.96630249	331399.981523132	446514.683323669	277782.070539856	317817.309423828	299334.515057373	445709.197592163	292140.123690796	261861.964044189
Apolipoprotein A-I	APOA1	Apolipoproteins	45	616754176.426331	558284699.096527	608223054.19342	695072292.689392	656249418.907921	192908525.063043	305341666.783173	221166623.394226	283521274.302979	176007385.866147	303203150.409363	327862307.216492	46004822.8028595	534624720.78537	539674303.850757	484743407.46189	463803791.475037	522078339.427109	438562817.177704	96781545.6477417	383558201.099609	641153072.133795	519284537.192981	642638996.876984	26137659.7738525	24878121.3691284	21215016.193158	27662054.7192505	26684058.2853546	29867333.4126678	17102039.1587845	24751181.7558838	19550970.2150726	25805051.1484253	17472044.3258606	19122097.7478455
Apolipoprotein E	APOE	Apolipoproteins	45	773968853.953064	696196210.447205	777103390.428711	913027112.610352	697282934.015869	188163593.045953	469310259.606842	298552232.322235	119517030.503937	149934661.115707	472797095.098221	491801958.388062	32398465.5994507	541328713.951868	296450348.125214	427806654.128769	478123698.651733	593156084.769681	627611967.498001	35384105.8063232	506378186.648163	378577748.221207	668925033.379242	643722650.208057	12673100.9397949	16361689.6251266	11716957.1402161	17296723.9660126	16696817.5671326	18920573.3608521	11569585.9374939	10601492.9451752	11072607.221875	16681214.6167572	10571647.4689514	10068216.634729
Apolipoprotein A-II	APOA2	Apolipoproteins	11	22043594.3687744	21921300.6452637	17295924.3851318	22987405.0562134	29865213.8005371	6600719.7331543	22765089.1253418	15760818.0047607	34421097.2145508	16559541.3491669	25839932.313623	26002517.3272705	3950208.77020264	34401505.0859375	20227610.706543	26142640.2593994	26092332.3015137	28841170.4837646	54637039.2726074	24933751.3782227	37937055.7485352	72836676.8041992	51340466.3955566	75625898.2814331	11012608.5712891	9743125.50957642	8754977.80019531	11763861.470752	6937894.61047363	9437896.31292725	10572749.3034424	19234848.8930176	13751090.362793	21022450.9654846	12736183.4621582	11396173.9104004
Apolipoprotein C-II	APOC2	Apolipoproteins	10	23281169.1805115	22140002.9086914	25364372.1545715	30055744.4380646	30478083.2830811	8243958.21062012	27453014.4974365	14673953.5918579	8469141.3059082	7608132.52490234	26899187.6025391	28477433.9196167	1429684.19450378	19134505.1710205	11526777.6719727	15061504.6754761	14614694.5224609	19794979.9086609	197006394.725342	17873937.2666016	150292828.258301	128593297.98291	193679838.386993	187079158.276344	29641267.2966309	37731819.0624023	28364100.6913662	44058656.598877	32510349.8466688	46219954.9502075	36305772.2380371	42316729.65	33860484.9933151	53273746.0336372	35883333.406543	28253683.1211376
Fibrinogen alpha chain	FIBA	Coagulation	93	5913360453.37494	5294449392.16394	5070380460.58936	6756821226.36356	6224019934.52042	1517661517.80501	11737502670.2761	7835802646.3476	3349477750.47618	3791471399.27266	11897175261.4041	13788605850.6352	768469906.359238	9585533528.96866	4916809935.29842	7028797931.80252	8179789069.52011	11992474855.6287	401075677.557572	48539357.4896217	327730642.164413	337727980.219177	464475443.339233	522256174.538391	56747191.0987427	61581642.0593552	46537499.5751786	115051074.989728	48359275.5125122	56734149.0713592	29233364.623761	31197776.0586609	25366763.3244568	38730156.4350494	27029781.0593811	23482243.769709
Fibrinogen beta chain	FIBB	Coagulation	131	3819064508.82109	3402436412.326	3365134507.71758	4055985435.89492	3822728338.18732	1266181153.21316	6444990218.71854	4204240338.85926	2396329490.92819	2746125953.575	5665617097.04127	5780384484.98448	1392346552.89678	10327375910.1651	6673518643.28177	9674845424.47322	9858961047.08338	10658631482.5876	597852073.467512	91900436.9238007	513120944.278889	558258808.594902	586413139.169489	692888020.633408	44281819.5131897	53096805.2163971	34660787.1426269	60777291.2484589	60939918.5806946	54406914.6608734	37246226.4915527	46608632.2754288	35584854.6614319	58018941.2446564	41202782.5973175	34152653.929773
ÊFibrinogen gamma chain	FIBG	Coagulation	70	926682354.760269	945660460.360538	963722770.287659	1094148390.57156	962134726.867249	375541592.70105	763591243.644196	365974908.545129	305879886.19043	333468025.631195	740346863.687286	607077145.256226	616166226.44563	3640952252.77486	4090171844.53442	3607405293.87866	3559973315.93462	3586232549.41228	227681797.150861	34390263.2800705	177548883.736261	208987472.799652	206672792.557263	255032806.068535	17326949.8669556	21021126.6983185	14172584.770871	23684951.5593964	24297365.7753662	22396723.7249741	15590283.4890631	19424628.3074677	17017932.0591064	23624229.7204468	16800256.98367	14739860.6353851
Band 3 anion transport protein	B3AT	Other plasma proteins	14	5878127.44695435	5831978.96671143	4465206.26330109	6317412.8123291	5508288.42050781	1617291.02817383	2585800.02011719	3322990.61782227	2581250.79760742	2699166.18044434	2566416.76052856	2332761.80799561	892362.282623291	5245956.0748291	4140679.76000366	5394137.31238098	4848472.78152161	4943715.86527405	6290457.56228027	515949.001947021	4045477.15261841	3374878.69726562	7412035.52769241	3921537.01658897	229141.321228027	397961.06427002	156155.152252197	412747.905639648	276394.240980911	544614.755975342	419930.256939697	1051363.67008667	992493.486807251	1014215.72510071	591784.704753113	347827.309414673
Complement C1q subcomponent subunit B	C1QB	Complement	8	9370410.29907227	7589508.82995605	8372770.68023682	10358971.5378418	11697641.479187	4858571.55485535	5503840.56304932	5220180.59338379	4692948.09677124	3258062.68129883	5836809.4934082	5626053.23330688	1209941.56051636	6345572.02069092	9378294.78952789	7254580.72012329	6537778.2638855	8534702.00177002	4492780.69226074	1208797.23665771	3631056.38101196	5108231.83117676	3418634.09315186	6017374.24829102	799858.610058594	946873.768457031	645818.642150879	1090903.27073669	824551.720214844	967540.391470337	852165.613314819	979525.974716186	1220399.65791016	1056811.10400391	886695.723297119	1021520.24645996
Complement component C9	CO9	Complement	33	60180925.8283691	57839361.1841125	62713101.4994812	145485470.588745	41787381.1298523	26426285.9118958	35733491.9886139	23689203.2890808	16446367.4025856	15333657.8303986	27844800.3926392	32937040.4724152	6835681.27029419	68614822.4841003	45808469.0601501	76836834.1802185	63857203.679956	77152594.8284912	26015070.8902283	3595399.63703613	17483724.7058563	21854341.1478271	25130304.8704346	30619767.0669495	2069423.91795349	2315241.15883179	1718018.3154541	2714624.09484253	2330137.60107117	2697915.4441925	2415839.29901123	3115976.33432007	2952190.38573761	3781504.97616055	3070079.0432251	2582245.96735535
Beta-2-glycoprotein 1	APOH	Coagulation	21	10280498.8388275	10866407.8860779	12725153.5023193	11672808.3069458	13354790.1825745	4404117.67604065	21067068.6726471	16854275.3493408	21313626.571225	13773243.8771851	18109024.8796539	19855351.8106079	1983461.02754822	15665792.0083008	16616859.1073799	15515628.0927124	15564900.0803131	14146157.2728271	63528239.2047729	19511929.5811768	52952434.6113892	64298220.9716797	54635041.8527832	76031915.7294922	7575761.2204834	7824787.8692749	7071373.02064819	11263208.5667816	7632169.50516357	11016265.1986572	11427384.5643677	12203883.8468643	11727487.7877136	17720210.3807922	12483515.0120972	11270277.0159363
Fibronectin	FINC	Cell shape, adhesion and cytoskeleton proteins	156	407331143.796295	391046800.879172	390419352.485886	481725398.832579	459975277.811833	147705663.227037	1190387393.60678	895862932.969528	563863365.680826	590393037.688068	1217982075.0963	1378717606.59111	140720830.778596	1174929605.06869	982042292.665064	1080938948.79668	1082879895.50417	1356510600.46927	736148682.039605	118703031.244019	693473409.859717	599112370.025211	739195469.202683	811896318.090466	39724162.0012711	45223913.6460892	33692709.9422345	68230481.0977692	43495783.3022348	49885816.0297668	137390510.428854	123594233.795834	94983095.9230316	176755315.0492	133811573.423741	101246284.330267
Protein AMBP	AMBP	Cell shape, adhesion and cytoskeleton proteins	10	7133601.3550415	5977846.64111328	6454954.70336914	6584342.37213135	7139442.44055176	1564107.83126831	4104548.37943115	3336902.63374329	7651690.86425781	3028175.23284912	4039819.21470947	3739884.27722168	477456.116339111	6227748.60818481	7233212.57445679	5104610.62475586	5147412.67053223	6217647.50480652	5873957.05314636	2079996.55982056	5430491.12670898	13290952.4513855	6206130.66400146	11612208.7755127	264859.809204102	235971.986816406	204597.005328369	311686.294036865	166779.319290161	243848.173126221	288714.106231689	675045.527789307	684715.676501465	588645.374316406	363910.433538818	268084.072387695
Alpha-1-acid glycoprotein 1	A1AG1	Other plasma proteins	14	18649306.1534958	12892846.0330658	17143483.3778687	22285966.7099762	27655892.1938095	5872234.43840027	13795851.3327942	11616890.7243652	44915988.5421143	17723757.3059998	13201206.3144798	12039957.1504211	4015814.54191284	32316299.6636353	49510671.4651489	26555148.5960693	28270366.1343994	20201619.0279541	22946480.2502747	17133411.6142578	16430095.5918213	78530460.0665283	27049958.581604	60015601.6658325	4154416.37042236	1743561.07187805	3537097.07009888	2448330.08893433	1267358.51904297	1141091.73226318	3057966.01586914	9896366.90838623	6206550.35626221	5407005.71829224	4246375.58569336	3534408.1710968
Alpha-2-HS-glycoprotein	FETUA	Other plasma proteins	11	21072850.0447998	16656099.8442718	21385054.2155762	24046445.1422424	22025589.4946289	6461387.09069824	6466887.46685791	4588143.49523926	11871592.6027527	4517526.77666016	6428032.43736572	6614868.53162842	970143.178527832	14768716.1391602	11901856.1042786	11866892.5166016	11097051.9050903	11280665.3450928	9229502.04724121	4085875.39803467	5550851.59539795	26037773	8974562.58361816	21226753.2041016	765917.263000488	358887.791088867	499247.524212646	576555.628479004	320499.46706543	318160.912744141	844269.414916992	3187609.01043701	1778614.28109131	2039576.37035522	1164224.3862915	1309788.00769043
Serum albumin	ALBU	Other plasma proteins	132	6287496920.64437	3764081915.03489	5737941476.77892	5291164400.39012	6660149293.05892	1502388222.52225	7771202244.54364	7779853037.24359	9676091039.31918	5590959864.74853	9307312738.25473	10096857928.9319	1677091348.50486	16117914225.409	14665425510.5863	15872456470.2286	14777704277.2965	17639162636.5145	6383865863.29412	2252029049.09811	4487957491.49424	16115879375.3465	6018621176.80248	14146367026.0643	708026533.814705	520837721.036972	640910199.221735	700528969.447211	493357253.861951	573850355.461548	823838236.830646	1647687501.9058	1191131616.23826	1495558614.84913	1106539582.32695	849356944.094275
Vitamin D-binding protein	VTDB	Other plasma proteins	35	22226023.809906	17880649.7831421	23172393.6321564	23014478.2736511	20907230.2634338	6409399.41264954	19110873.979657	14869634.566452	29049294.5570129	14158687.2492126	25685788.5852051	19030330.1344635	3412922.47466736	38914043.1744232	55996505.9886108	36441540.945639	34297237.2929688	28887518.7505646	22838657.2426819	11132125.6851178	14685228.6489258	52226628.0613403	24009546.9849091	45641805.4171448	1671239.8350647	1351328.70422821	1356482.18561707	5469532.17605591	1741697.09967346	1547685.3081543	1611373.79010925	6094211.73334961	3045356.78178406	3361147.59615173	2377574.79042969	1910012.47190552
Serotransferrin	TRFE	Other plasma proteins	78	235648895.403709	147531001.168515	221715505.957764	213072893.095248	272785250.35173	60239654.7544754	136117838.998199	111894789.028214	352803504.511499	141491961.880244	142264960.509222	133850374.802194	18602232.8852877	302051242.748965	287219230.342957	239660098.472549	280676119.18574	185387036.486893	204465607.955484	95582525.3584381	121630706.303864	692434229.178909	221327875.610934	542232773.810394	13660886.1700531	7042048.50832825	10962382.2933678	10315823.5073425	6657210.46929627	6907837.71871643	11033524.37323	31868796.7330688	21312162.7443527	19277675.1341644	14221179.3595001	11896276.4295277
Hemopexin	HEMO	Other plasma proteins	22	47202140.9947205	23851023.3842163	26886946.1389221	23029610.0672607	34644867.4265564	9836693.86947632	15837283.8526764	17086095.6834351	72834957.9594727	25498514.2311829	18872195.7850037	16654021.5463257	4044093.3222229	40583294.3118591	71931863.3016357	37322698.8857422	43147778.5873108	35886030.8921509	35382923.6759338	27413020.7620361	22362485.8893616	125981278.051331	37005043.191864	91824682.8330383	4535149.37789612	2258188.62010498	3808950.55595703	2992371.12929688	1681220.40300903	1728601.2099762	3325234.14831543	10735051.5334549	6764097.71193848	5785718.77381897	4445582.64303589	3963707.08886108
ÊC4b-binding protein alpha chain	C4BPA	Complement	68	82905164.7338104	68548733.9281006	64134428.8834839	103389474.030384	65234300.6882172	28216122.5345154	31184848.2344971	27816501.8489075	21558817.5529633	17118482.2596207	30182534.2796707	33156010.2775192	5636108.1096405	44751553.4355774	41883589.3511925	40804688.2638214	35659426.1448486	38847225.7927856	4125017216.99628	510417406.636444	3145474840.22156	3056516866.55444	4077229666.05542	4559853270.49338	117211688.8284	159017624.293854	118055634.578992	237383506.645959	123836216.594263	197491192.725098	94578215.1732971	116096478.995081	116006554.801529	162064501.099676	129020430.670395	109186117.564008
Vitronectin	VTNC	Cell shape, adhesion and cytoskeleton proteins	29	134554738.086334	154957208.308319	119656107.724152	239185667.115128	118063075.68576	62566833.6286774	76776466.0495605	52169540.905896	42378342.9205963	32245133.5091553	62606111.973175	75884199.8185883	18100009.9616165	185338751.832303	217740972.536469	188234655.933731	176889849.208588	216500257.283563	48070296.0915222	9237487.14802246	33892746.7627533	56690630.1760101	45830571.4520264	55242515.2424011	2185095.27366028	2594954.95179749	1846752.37761841	3335215.37114258	2911143.95401001	3144359.17993927	2909849.94307404	3555017.42709351	3484134.86994934	4729875.89356079	2979442.26308441	2821615.38717651
Apolipoprotein B-100	APOB	Apolipoproteins	208	243685197.192362	174624853.023156	206894382.099054	212669343.244576	179251140.34158	60172506.7069641	113744239.70682	78872916.9149891	77773797.2995888	55277983.9783691	107098160.835272	128685589.880379	18356778.8553047	219574635.035913	141799840.16895	165453608.955161	158129191.593828	217646767.362549	579918677.86837	87495922.027901	444859532.325706	457485937.136835	517024009.253473	608487275.834868	20232842.7035439	20344874.90811	16198701.3286026	24709595.2054352	18831668.6943161	25003865.8684219	12000476.0506905	17222533.4002937	13713717.7389706	21570861.477549	15329959.6100616	13181288.7422913
Histidine-rich glycoprotein	HRG	Other plasma proteins	19	24863906.3080406	39890087.1839981	50844833.2805481	49215384.6928253	27253491.1515961	11717854.3214905	27499085.6807098	21659104.3194275	14489817.0869751	11982134.1465454	28306940.3108063	26260455.5875607	2814589.09320068	28602648.4364319	23460544.7191162	21992800.588623	25683190.4859772	29518828.1307983	44846541.8749695	8790871.82131958	29521664.0271683	41850975.3711548	39527158.8920898	56092764.1626587	1704476.64177246	1991024.20953541	1612996.97944946	3239349.14136047	2246444.77896118	2885900.18096924	1815787.15515442	4151302.00521851	5846719.67349243	6887364.29168701	3563426.00264587	3562279.06604004
Alpha-1B-glycoprotein	A1BG	Other plasma proteins	15	12559087.205658	12409931.5392181	15050661.7076782	14541936.2133331	12443670.5238953	3854683.32241821	3953903.24795532	3506474.54713135	11600745.0375098	4410123.63517761	4134520.9484375	3528054.86915588	1064931.54388428	11498820.5933289	12158581.3438538	10947159.0594482	11601103.5770035	9331754.4539917	8331203.77568359	4601305.19108887	4994112.20612183	21559541.6553345	7102189.55966187	16690104.0753784	918972.639422607	571304.065826416	653337.25998764	715031.402609253	371236.914562607	434844.83896637	729266.565594482	2172890.44490662	1713521.01033325	1489450.55089416	1077627.06227722	910304.164477539
ÊIntegrin beta-3	ITB3	Cell shape, adhesion and cytoskeleton proteins	9	2345938.62866211	4507445.16188049	2018094.38391113	4877737.25927734	2637412.01933289	1468962.93002319	2054451.81161499	649039.56010437	637837.039855957	660335.748626709	1512129.57687378	1590118.47192383	5610362.25238037	175176017.092285	65246860.7876158	114730474.661682	117520620.169846	157719147.750977	846369.84425354	158921.8618927	969468.564224243	612710.271682739	1180053.86154175	971854.210525513	67829.2429351807	102569.196777344	58665.8127746582	228993.243713379	123924.232177734	113933.798873901	94267.4353942871	115340.371429443	106737.812927246	134990.811584473	128604.495758057	104400.696166992
Coagulation factor XIII BÊ	F13B	Coagulation	63	25390559.8776093	30673535.0658722	20623880.454277	27075874.6661072	24616013.95327	10129839.8694305	46102888.1666595	29271889.4726067	17485570.7156067	17488953.0429077	36223261.3889565	46413035.1078529	4518092.33803558	33281863.7835693	25588205.8904816	36752298.3957825	37674142.6754379	43617544.8247681	55936396.9092499	10455864.9523422	52048763.5481049	49890218.7794525	32242802.7903366	40203905.9051208	3978522.12220459	4106715.41558838	3569207.40923004	5643096.40861816	5171109.1722168	4637916.91105041	2841596.15727844	4485353.52441406	3304772.19884796	5739993.81517639	4106717.06321716	2884881.03367767
Gelsolin	GELS	Cell shape, adhesion and cytoskeleton proteins	51	64993330.7696762	51948686.878067	56788156.5622177	45730089.343111	47422415.6053543	12579869.812294	34078509.9711685	19792454.0092602	21402637.8271088	12867007.1119461	35385942.2882366	31267091.7539368	3947117.10937958	44464937.244442	42245185.9442291	32281478.3800125	32893775.6907654	36954642.6990967	64675056.739624	8260804.05499268	52520620.2246277	58565206.8467407	64065130.5061998	71007764.0869522	11316086.1780487	14128936.2624207	10508084.2132904	16865006.5419922	16690870.7824051	15243111.1032349	6717728.53397217	7740768.89648438	6340210.3822052	10177855.3553772	7407692.29655151	5868082.58807983
Apolipoprotein A-IV	APOA4	Apolipoproteins	25	79285317.3300476	68951550.7298126	75786505.2600708	90031126.7115631	85229712.7441406	25096822.691925	58277408.9743652	38180693.4812622	24063551.8236542	23327023.0381927	56825486.4482269	56330336.7831717	5884600.07796631	77771217.2825928	59753010.9030151	66952578.2071533	71455920.2105103	88331112.4157791	49236624.0010986	5392246.40964355	51503446.3572693	46878963.9506836	67083574.2786255	64356679.0915833	1617652.51555176	1832618.28100586	1354058.14282227	2008462.60742798	1966161.20751343	2100495.72436523	1939233.95063782	1956272.59522095	1675182.10848541	2697159.5534668	1904256.52974396	1741798.74140015
Vitamin K-dependent protein S	PROS	Coagulation	38	31465429.7593842	24031385.7630188	21632888.8421936	29047264.9317932	23007163.8969788	8094162.22011109	13395500.1464478	11450485.8507996	7722797.22247314	6791546.16826706	15585434.1664429	14486604.5360657	1841064.63311768	16605059.1960692	16160496.1162186	15807174.9483032	14390821.3397217	19315878.9457245	287242500.618378	38758866.5430023	229498661.57262	209839732.780164	261245573.606201	289455565.958484	9688335.42180176	11588568.2869003	8265515.23254395	14912937.0709137	9026639.74039306	13781192.1705307	8033882.11646118	10334605.316156	10301270.7266724	14980882.4735596	11310762.3063965	10256292.0647369
Complement component C8 alpha chain	CO8A	Complement	25	20336572.1515198	23067062.4081879	22076888.7536011	53793553.6328888	15963463.7885284	9493457.82578888	6085648.88375854	5899665.86350708	4254932.1867981	3184818.82930908	5391545.57676697	6202038.35236816	1826212.50442238	12762274.4659698	10886591.1381226	13636725.0701233	13439304.5230713	17092028.595462	7422428.82467957	1419226.68320923	5300978.17912292	6906846.29885559	6668528.02432251	8179532.57902527	390565.468353271	530753.094009399	303514.273254395	633677.222503662	409917.903686523	606264.261962891	552583.663464356	719472.04274292	913165.8724823	1084694.03552246	674751.731286621	576311.010476685
Complement component C8 beta chain	CO8B	Complement	31	83943948.0911621	75138281.2592529	53312175.0451355	80429350.9758667	21545062.3860413	19177535.0339416	9009587.2456665	5717375.25834656	4070843.78538208	3345116.25015869	8377673.08822021	7349390.12516785	1173191.07519531	17098825.5154053	9671814.18190308	18500327.5762207	12199665.043158	14392469.802179	9620830.56943054	1416437.38127136	7184086.90319967	9407831.28513575	8262743.1868103	9862333.62032166	651864.845142746	893913.474014282	534715.376513672	988807.328793335	674145.511383057	945746.459838867	1312149.40986328	1456465.73532715	1484169.26264038	2080605.42229919	1326427.56151123	1196274.0124115
Complement component C8 gamma chain	CO8G	Complement	18	71082526.8770447	55229722.6918335	69340824.3348694	85398680.7392578	55634825.085907	17807899.0460205	54259866.7434998	60580531.3307861	60986053.4404297	40212934.1129761	65819895.0490112	64023246.5965881	7627568.75128174	121601380.048779	151905345.034897	132931806.455927	101550611.90611	121814189.191727	55742530.9078365	11527744.467926	39133442.8791016	117156423.875104	55798617.4807343	108771153.230396	775275.878924561	878600.688037109	590876.590869141	1075801.03289185	844047.318511963	993215.926672363	1692376.77807007	2397470.69899902	2058386.43835144	2359511.89713135	1527035.66574707	1297152.56938477
Thrombospondin-1	TSP1	Cell shape, adhesion and cytoskeleton proteins	17	17790967.7694511	16055589.0795898	21380244.5657044	9619375.97653961	7059429.34074402	1510332.99725342	4899615.7843895	3915550.46259594	2874786.48153687	2421667.01251221	5201523.77090454	4851208.14093018	398785.397994995	4174986.48825455	2825030.70343018	3900005.33903503	4967573.11959839	4532473.10586548	4840812.60491943	832510.397914123	3268683.36977768	3778351.09568024	3728728.23767853	4689908.05413818	205793.254180908	355328.951519775	231554.11315918	2653646.23481445	823496.200701904	612988.367614746	162831.060089111	230145.000732422	290925.737182617	238641.469741821	192593.561424255	117757.72076416
Integrin alpha-IIb	ITA2B	Cell shape, adhesion and cytoskeleton proteins	19	10887571.929657	5292119.79862976	5187612.69500732	7417995.05313206	6290825.45965767	2395689.25920105	60885490.2593079	76459484.3036804	21650742.3842956	46200490.1631317	25395493.3301086	100961552.4944	876636.944580078	4130953.38669586	4249352.78572083	5060735.49995422	6733313.96463623	8135351.4331543	8219187.55110168	1407082.46540527	5926548.69517517	5091602.82241821	5931890.48429566	7163554.37741089	290014.419315338	458061.135968018	303504.662712097	2309672.29609375	898292.016769409	695782.691061401	278610.867019653	429305.346191406	290496.646728516	482889.964562988	320502.003112793	253505.939971924
Apolipoprotein(a)	APOA	Apolipoproteins	10	6598649.21917725	4953323.73272705	9016120.66467285	7893426.71643066	6417133.20587158	1534963.74273682	6528777.22839355	4497832.50238037	2317541.98379517	2829901.63682251	7695126.84089661	7917403.12957764	439506.294113159	4361503.13128662	2869670.01623535	3657028.90316772	4276879.56515503	4516381.39138794	11406441.3598903	1073039.2486084	14511665.9273682	8050123.53284912	11392548.3989067	12787029.2849846	354231.007400513	363912.505950928	326337.12387085	527926.427581787	417681.880554199	504414.022497559	285983.466201782	328563.893920898	275961.165588379	429606.847442627	276364.63571167	269558.430297852
Complement factor H	CFAH	Complement	84	368451108.852051	316728272.136902	339581541.537891	378622674.721924	373323044.600647	139311154.121793	75580155.364798	54400070.9472351	58094688.4719208	40282460.7771278	70380058.1928833	73251545.329567	30786685.5060364	212819721.683411	219969295.008417	242180530.36026	197587336.217041	291856664.694141	207489001.591083	35952948.9002197	169810011.864838	202810909.108154	185708844.078021	248155839.061694	10580396.3457642	13081882.5541504	10262131.2587097	14619412.5104492	11854721.1739807	14267116.7860413	20973321.846122	24705663.4142456	21500788.0595596	30800437.3003754	23826348.0452698	18308110.5749176
Complement C1s subcomponent	C1S	Complement	10	3280850.00384522	3564357.8550415	5067280.12927246	4510659.86682129	5052872.87686157	1817865.16452026	7694500.20700379	4901877.52011108	3625251.39934998	2685737.14547729	8037993.25912476	8067930.29042053	888840.370666504	3633615.09481812	2687501.31668091	3178577.80249023	3058737.78814697	5310378.98684692	1614244.68245239	283892.532629395	1489238.9886261	2593135.99536133	1738278.84614563	2784948.50524139	129270.393554688	105105.837677002	109407.618286133	265810.413665771	90428.8012695312	174481.924194336	96557.3477783203	258184.08717041	227270.577893066	264754.849365234	118374.190765381	140557.84107666
Complement C4-A	CO4A	Complement	166	6008371440.91492	5132029101.80867	5015328698.01513	6654153190.03205	5355350258.47151	2256345319.54513	517642740.889802	414295578.498013	272746294.734158	266168786.682637	472502226.968545	530551679.985348	219306236.018858	1300315432.33369	1279680128.43724	1199140779.43586	1168548807.2088	1465474574.73767	619328017.897267	128656060.256589	544830942.261029	537596552.722296	580242746.767444	639581677.641563	158495654.754181	183602339.88212	142799201.728401	216438997.137117	202645510.435454	196534877.231155	70954614.1982056	95669679.2134949	76256193.3130402	115463431.029861	85185452.6120068	66787279.8034378
Complement C4-B	CO4B	Complement	171	6256441760.81592	5352891330.58089	5214358968.24212	6915469352.18976	5584770949.15961	2351668292.21938	533865307.285838	428162933.912796	280852571.507077	275267729.276787	501722065.923354	549676293.309368	224051705.465282	1329247825.53213	1323329270.31862	1226979517.56134	1194788462.33464	1500530303.18043	652178107.946416	132633226.247015	568107912.254803	564847705.661307	609697121.607999	672037214.242928	162021553.442154	188523289.096304	145701357.796922	220744414.454541	207425244.340337	201385874.668219	72423519.515033	97167888.2085876	77580877.9464188	118301178.20232	86732221.4444439	68105163.5624802
ÊComplement component C7	CO7	Complement	46	44443866.0630249	51346510.4044495	55267484.0150146	128114337.000934	29036581.0769348	21047679.0726013	23201862.7110481	10203328.0725204	8690149.16572571	8611948.85457916	11677053.521698	11839351.265126	3605632.13715363	24431281.1829742	26232670.6584656	30425198.7182739	26511932.9331085	28762781.4775543	19542491.7712479	2936084.98846191	15386578.8715149	17105253.903952	19604616.3088135	20524210.2679016	1030794.48835449	1263090.5473053	881983.311749268	1675161.55829391	1105193.082724	1823646.05949402	1631084.8416481	1870905.79255676	1978800.71092834	2821866.58833008	1743777.34334106	1645201.67696533
ÊClusterin	CLUS	Other plasma proteins	21	191843270.943359	204860192.941223	175195882.879639	237879123.717041	216927690.838135	78525068.1348633	84535682.2913818	55401703.842865	38380132.0512695	37268692.0519104	85643759.8442871	80208968.0723877	15939083.2071777	122882699.142822	113196475.705627	113091765.424561	109111462.532928	133123944.911804	71040578.9147949	11954358.2139648	59497622.8323975	56481298.1968994	68806201.3988525	77636699.5529785	5983971.13598633	6917854.97906799	5046977.99176025	7994783.972052	7970782.64998779	7601165.19365234	4045157.21682129	4700407.95837708	3878383.13426208	7131610.8583374	4353160.24781494	4032157.34567261
Spectrin beta chain	SPTB1	Cell shape, adhesion and cytoskeleton proteins	8	2899271.95602417	3909881.37680054	4057603.6998291	5079114.3626709	4981875.60601807	1641012.94573975	4521454.82017822	3022962.83702698	1539825.53643799	1934334.67623901	3144594.30412292	3213067.01846313	341334.139477539	3768859.56790161	3149503.95147705	4169654.01022339	5574874.44128418	6306218.73327637	5008425.08850098	539082.513751221	4345505.96130371	3056863.0657959	4038058.39105225	4541500.40988159	99355.5560546875	144407.718423462	85074.7151794434	189145.82856369	187870.019927979	278812.572564697	130268.234039307	90403.9793701172	130344.540527344	187419.563140869	115956.398352051	82040.5717163086
Coagulation factor V	FA5	Coagulation	7	1583150.31350098	2011991.04632568	1592809.94732666	2260774.88079834	1474478.91113281	457789.368103027	2077832.47070923	1989089.46434326	1009330.0625	855272.796697998	2406075.765625	2677433.72023926	432438.045379639	3217050.48815918	2477320.36643372	2266661.18026123	1203779.76947022	2068595.71688843	1162007.78283691	133849.881286621	902743.272094727	855660.450363159	1035474.87857666	1095486.22320251	75353.2581176758	99498.9484863281	59122.6403808594	211894.517871094	106161.861816406	146197.836395264	97005.0795135498	152937.646591187	125696.023446655	156311.879608154	111168.573730469	60289.2749023437
Complement component C6	CO6	Complement	60	353638362.000983	386985760.333667	351530851.538885	407175622.312531	327449581.491699	143368799.965723	83936754.005896	54245940.7153381	37050433.6415314	36978110.9780426	78140063.9158478	69865079.7854767	28943335.1811951	206520933.21843	215414772.098247	191141726.490143	192735003.068974	214100708.249689	42459354.0588837	9369216.44841919	35260001.9129089	39813656.280658	42101889.0951355	47139989.1173553	9553182.99306488	10721846.4497726	7486586.18847351	10350393.5789536	10446893.8450165	11231145.1821068	7023840.78781738	7840802.03086243	7347907.06488342	10094615.5283449	8112826.01485901	7035255.13959351
ÊAnkyrin-1	ANK1	Cell shape, adhesion and cytoskeleton proteins	12	1523893.30950928	2175375.76799316	2596968.17529297	3036356.01116333	2403926.34343262	724646.353225708	2152157.34416504	2105948.96630859	1235085.31586914	1059863.92625122	1717223.08564453	1565551.55401611	291435.796798706	2177324.36835937	2042899.15426025	2134607.16227112	1633359.25955811	2221551.76400757	2051541.13208618	359793.355407715	1822678.55272217	1713956.93956909	2736188.3916626	2170811.98081665	210964.801361084	243203.761099243	178057.387255859	285233.461120605	200958.721435547	267031.485247803	156009.092749023	242659.779382324	302561.123925781	299617.583074951	194748.305004883	158276.738525391
Alpha-1-acid glycoprotein 2Ê	A1AG2	Other plasma proteins	10	8128393.25405884	6041335.89823914	9601094.38104248	14514812.4133911	17331937.2253571	5435864.36300659	7989178.0357666	8072665.94494629	30722783.4345703	10775526.7224426	7324678.71240234	7345198.66918945	2839935.50592041	21894580.683075	26374287.2497559	16690470.3125	18834445.3308716	13182256.4032593	13211192.5219727	11400332.0205688	8983172.71157227	54923841	16200586.0617065	37594860	3490992.10018921	1663769.46884155	2845439.73876953	2343265.07699585	1102078.69871521	1107516.89645386	2742065.02206421	8687748.84063721	5250610.46133423	4415823.29888916	3639690.69711914	3034991.26760101
ÊInter-alpha-trypsin inhibitor heavy chain H2	ITIH2	Other plasma proteins	17	9730941.86047363	8512562.93069458	7273105.73378372	11237466.8401794	10353319.074234	2804364.38720703	4887035.45167542	3963087.34743118	7479026.85543823	2946500.210495	4100185.75920105	5323299.17633667	1137349.26957359	10140058.9586487	7776056.40005493	8111771.85762292	9377254.02838135	9419901.19390106	5620253.27685547	2336654.3409668	4345231.36384583	15206550.0135651	5959830.37423706	10972483.9836472	353858.304199219	382603.173431396	370037.004968262	396253.592987061	543546.610992432	439536.150024414	547561.47220459	1562707.04312134	889051.627807617	987552.00642395	731654.206420898	722605.437109375
Inter-alpha-trypsin inhibitor heavy chain H1	ITIH1	Other plasma proteins	9	9985954.05717163	7625844.65675354	7137387.30250092	3669170.16020775	2994902.45374756	741321.500823975	3448762.00569153	2506387.89226532	4027776.98542786	1767731.92279053	3379427.7598877	3019218.27320862	204585.39553833	5657191.71156921	5289678.99267578	3455294.40977097	3851488.44326782	4770833.18504333	3355387.19250536	957325.065396118	2309681.64147949	7305974.06402588	3703744.60491943	6336475.08660889	109431.394836426	94138.7958526611	61559.3961791992	134362.896522522	96707.6365013123	119743.284133911	111839.077392578	522260.433117676	286633.515164185	265329.222671509	177474.291419983	147944.913354492
Pregnancy zone protein	PZP	Other plasma proteins	14	217741217.422607	195176549.954956	188020976.493701	245954233	231333143	66553815	11142886.84021	7325382.56872559	13832495.5181152	5020845.37680054	9576011.61581421	10986314.8859863	1294254.15921631	22614706.3460083	19852246.4635742	18339931.6399841	19026487.0802002	18660184.472168	14584110.4907227	3935595.31303711	7591293.08265381	30379112.329248	13423377.0834106	28170205.3324646	825444.860894775	507368.734191895	639904.582806396	476566.899465942	603598.092651367	578769.896728516	712965.136474609	1869250.95990601	1309607.8880188	1231914.31601562	1176559.97741089	1074436.4185791
C4b-binding protein beta chain	C4BPB	Complement	23	12639809.3589478	10963594.9536377	13612162.3019562	12152840.5661926	9282713.02502441	3434493.64282227	9507611.01133728	6640470.05158615	3956037.02168274	3773963.13752747	7964140.38005447	9553854.28961182	1587843.63336182	10105858.6803589	8476506.77423859	10214454.7776642	9892120.09024048	10262828.9052429	145841337.128418	20616451.3652435	122007635.085693	103962692.911224	135395158.653961	155637730.341315	5564617.97331543	6638868.22962646	4924417.16160156	9683941.87547607	5959863.70559082	9245733.28071594	4550313.26998901	6499963.46740723	6897816.77496338	9474196.67871094	6824851.56954346	5742301.94824219
Filamin-A	FLNA	Cell shape, adhesion and cytoskeleton proteins	83	70378281.6757782	64677630.477343	59288918.8214401	76345725.6560638	69900140.9099312	27176079.1727653	68628103.8319885	51545016.7512756	31339589.3063202	31144438.9478561	74694582.5900574	75059940.3682022	9444262.26119614	81233355.3107899	72196497.8383102	69338491.5283413	74567343.4290695	84201757.9173279	55206049.4286957	8492612.9163147	40125079.6145767	46039875.53032	50109684.0079784	62355797.6435303	2742785.79639893	3669328.15930176	3032575.84849081	16377247.4695007	5728837.00982056	5602201.27155457	2320651.04417267	3486361.74803772	2930269.49471436	3777117.16567383	3178712.38163757	2089735.94290161
Fibulin-1	FBLN1	Coagulation	18	9816440.26516724	12714501.0144806	16390657.0220947	16200058.3055878	12789754.513916	4727661.91305542	8229110.04066467	7919167.87916565	6651437.67066956	6462681.04464722	16862606.7198792	8385508.20180511	2673497.19352722	12598015.9839172	11036209.2903137	11156701.1972504	14170358.0249023	17563419.2803726	14762321.3511963	2425351.90392761	13430717.406311	12074810.4842529	13364655.7507019	13344332.1311646	1161572.27180481	1447841.99703369	1122906.04391479	1952642.50672607	1552860.05438232	1635934.45150757	801111.946859741	984855.292700195	1050383.08882446	1513490.4656189	979553.03555603	983135.273327637
Serum paraoxonase/arylesterase	PON1	Other plasma proteins	11	4586270.07626343	4354026.69198608	4127962.2959671	4410192.31494141	4007969.14355469	1714969.64584351	2939799.74107666	1798677.16769409	2757982.32512665	1724757.10195923	2840162.22299194	2644085.75674438	488569.671987915	3611479.85647583	4819768.68984985	3006505.31796265	2357272.66453552	3527054.43035889	8140931.54714966	1829393.41826172	7288199.77844238	9070841.9087677	7887034.4934082	6034457.16210938	529777.68180809	555815.484103394	521051.935302734	644301.297741699	595347.990112305	686735.962255859	717023.26920166	1284666.76779175	911190.210461426	1439045.57070923	904355.39460144	923827.588348389
ÊProperdin	PROP	Complement	26	1150034567.02979	1264590743.90011	1584246485.87891	1180442572.59961	1553893110.89136	410280014.512122	212955426.469727	128833355.947464	61847929.8157349	79863668.4307129	187614659.840775	198146269.459961	51869516.4849609	744647152.882568	392723871.255615	689733837	702634086.53125	835622702.784058	169505418.605713	12816898.1315613	143734519.595703	117421799.273041	167677677.868591	176639216.170868	11543810.4577454	14094813.4156494	11682355.8242493	14927752.0122314	18125795.1369263	16905753.678186	7701308.15167236	7983794.36520996	6102045.5989502	11410926.5109741	7794949.60215454	6318190.59935303
Myosin-9	MYH9	Cell shape, adhesion and cytoskeleton proteins	48	25091267.7937469	16734968.2017822	15472888.0130472	14218745.3392029	13607691.0334015	5163981.51478577	13426163.5331726	10889965.0612183	7241340.61920261	7817902.80818329	14665227.2088623	14718425.1078217	2533650.40569763	16507561.7402039	14854754.6971359	15940296.1669922	16614873.7485847	16986844.2880859	14230300.9129929	2384900.40640259	8619731.13812256	10738522.9761353	10056226.4057343	13370622.8286514	849480.475166321	1358859.55889893	814757.682241821	5291153.21707764	2088408.8965332	1993173.33004761	1104073.41973877	1958234.66882477	2092210.74935913	2096731.65834045	1775591.13494873	1201756.37199402
Myosin-10	MYH10	Cell shape, adhesion and cytoskeleton proteins	8	11196175.8616638	7865301.32189941	5343538.64061737	5943268.17840576	5209195.23040771	3645201.4552002	5794649.57910156	5280971.3855896	4496464.46487427	5198162.79272461	5114265.90609741	5993668.77954102	1097325.45417786	5808491.85568237	10258852.9973145	6805199.62188721	7244077.83032227	6486882.06912231	5433104.06637573	3360325.71209717	4675501.66836548	4626235.17947388	5710064.55596924	6194812.18225098	2823798.80145264	3245667.15655518	2461695.37173462	3149121.3067749	388266.429406738	3135758.0713501	2884765.24972534	2895629.40267944	2830682.34326172	3326465.00497437	2764593.84832764	3016722.86035156
Afamin	AFAM	Other plasma proteins	7	4164079.49926758	4318362.44195557	4395774.3059082	6214957.37524414	5489792.39633179	1377424.31784058	2458227.55993652	2225162.30288696	2386484.17583008	1884638.22923584	2288139.5680542	2516878.59185791	766384.237480164	3297747.71875	3576033.29214478	3371626.93069458	3957803.60906982	2955921.31930542	2489717.69136963	875895.42512207	1909051.20429077	4797407.60574341	2698600.79559326	4335321.51428223	511001.271759033	518863.613586426	377390.94619751	507917.898864746	369660.321746826	504351.428863525	483209.394592285	695207.710424805	589430.142120361	559996.167419434	589856.57635498	487064.136383057
Apolipoprotein C-IV	APOC4	Apolipoproteins	9	6964933.96414185	6843816.29052734	8106266.81213379	10534392.6896973	8751521.77844238	3136345.50524902	14060728.0116699	11221526.0843201	6420262.99578857	6757468.53820801	15676291.6782532	16833435.3516541	1619075.47997437	13138933.4215698	8731470.86270142	10445358.0632019	13590403.6375427	14328773.3627014	26506337.3048096	3625211.06988525	20064757.5351562	21321464.2443848	26206534.4110107	29050705.348938	3202907.88901367	3983609.62900391	3507207.8890625	5187942.24627075	3153361.84498291	5044734.89926758	4321634.12407227	4617375.36877441	3546497.83581543	5565035.43725586	4295221.29013672	4733320.53747559
Actin, cytoplasmic 1	ACTB	Other plasma proteins	18	22893731.4052124	13868120.930542	13335571.2266541	19508282.0632172	15456365.9396362	5432054.81533813	10739792.3748779	7403589.29370117	4488421.85264587	4204809.72029419	11046911.374054	10704066.6807251	1926273.34939575	20519020.913187	11708353.7109833	17840889.2218964	16581204.6883926	22551365.5159973	10754954.2322952	871611.442431641	6622029.02597046	6137639.01148987	6911555.09327164	8492749.10375977	289403.713943481	438208.178955078	246622.878894806	1417644.4079834	642433.821563721	541996.709030151	401765.011962891	562138.060974121	373458.349182129	617357.271209717	338292.114364624	301099.357452393
Actin, aortic smooth muscle	ACTA	Other plasma proteins	8	13128255.2433472	5366496.50866699	5538437.175354	8122381.78125	6798302.67706299	1663540.20504761	8595415.66317749	5609630.39984131	3263095.74969482	3015725.17010498	8914059.42614746	8449248.18798828	1415342.73983765	15173794.4348145	7265133.82003784	14510708.5473938	13428464.9968567	16294446.6837158	7469942.40545654	493156.532043457	4311224.39794922	4579675.41690063	4969749.73529053	5732954.2796936	112407.704376221	132065.458312988	65488.0802383423	305403.25012207	184889.463775635	170000.136764526	186246.012191772	271518.634552002	150967.11227417	280038.158477783	183344.966751099	153052.437988281
Actin, cytoplasmic 2	ACTG	Other plasma proteins	18	22893731.4052124	13868120.930542	13335571.2266541	19508282.0632172	15456365.9396362	5432054.81533813	10739792.3748779	7403589.29370117	4488421.85264587	4204809.72029419	11046911.374054	10704066.6807251	1926273.34939575	20519020.913187	11708353.7109833	17840889.2218964	16581204.6883926	22551365.5159973	10754954.2322952	871611.442431641	6622029.02597046	6137639.01148987	6911555.09327164	8492749.10375977	289403.713943481	438208.178955078	246622.878894806	1417644.4079834	642433.821563721	541996.709030151	401765.011962891	562138.060974121	373458.349182129	617357.271209717	338292.114364624	301099.357452393
Actin, gamma-enteric smooth muscle	ACTH	Other plasma proteins	8	13128255.2433472	5366496.50866699	5538437.175354	8122381.78125	6798302.67706299	1663540.20504761	8595415.66317749	5609630.39984131	3263095.74969482	3015725.17010498	8914059.42614746	8449248.18798828	1415342.73983765	15173794.4348145	7265133.82003784	14510708.5473938	13428464.9968567	16294446.6837158	7469942.40545654	493156.532043457	4311224.39794922	4579675.41690063	4969749.73529053	5732954.2796936	112407.704376221	132065.458312988	65488.0802383423	305403.25012207	184889.463775635	170000.136764526	186246.012191772	271518.634552002	150967.11227417	280038.158477783	183344.966751099	153052.437988281
Actin, alpha cardiac muscle 1	ACTC	Other plasma proteins	8	13128255.2433472	5366496.50866699	5538437.175354	8122381.78125	6798302.67706299	1663540.20504761	8595415.66317749	5609630.39984131	3263095.74969482	3015725.17010498	8914059.42614746	8449248.18798828	1415342.73983765	15173794.4348145	7265133.82003784	14510708.5473938	13428464.9968567	16294446.6837158	7469942.40545654	493156.532043457	4311224.39794922	4579675.41690063	4969749.73529053	5732954.2796936	112407.704376221	132065.458312988	65488.0802383423	305403.25012207	184889.463775635	170000.136764526	186246.012191772	271518.634552002	150967.11227417	280038.158477783	183344.966751099	153052.437988281
Actin, alpha skeletal muscle	ACTS	Other plasma proteins	8	13128255.2433472	5366496.50866699	5538437.175354	8122381.78125	6798302.67706299	1663540.20504761	8595415.66317749	5609630.39984131	3263095.74969482	3015725.17010498	8914059.42614746	8449248.18798828	1415342.73983765	15173794.4348145	7265133.82003784	14510708.5473938	13428464.9968567	16294446.6837158	7469942.40545654	493156.532043457	4311224.39794922	4579675.41690063	4969749.73529053	5732954.2796936	112407.704376221	132065.458312988	65488.0802383423	305403.25012207	184889.463775635	170000.136764526	186246.012191772	271518.634552002	150967.11227417	280038.158477783	183344.966751099	153052.437988281
Hemoglobin subunit beta	HBB	Other plasma proteins	10	13992464.1487427	14216390.1424866	16024522.9042969	16711536.5317383	24859381.4260254	8070906.02203369	39960905.3543091	25586288.3384094	23602372.7776367	18070567.4663391	38841301.2712708	35551085.8677063	3175262.88033447	37305415.2388306	26085958.4065857	31055478.9733887	35549490.4680481	40086176.796936	21859870.9690857	5358504.07814941	17273272.8497314	26539643	19294570.9700928	31315654.7470703	748743.745037842	489143.593139648	639208.171081543	1075200.39727783	1003358.83102417	1319859.39320374	853049.674850464	1411217.83856201	1064898.0807251	1683056.18589783	1191937.99039307	1157662.02025146
Complement factor H-related protein 1	FHR1	Complement	8	23515263.8581543	20964834.4815674	19862524.4705811	21951706.0941467	23933942.8453979	7196933.31237793	5221403.66268921	3354755.46047974	4108458.62683105	2522562.8805542	5250682.95019531	5191635.73202515	1000516.97061157	13034674.4887695	10132555.5809937	13431579.3552246	11009429.8102417	13005877.052948	11359493.3647614	1838444.19650269	7919135.09387207	11004307.7571716	8862042.93099976	12261512.2609253	426887.442828369	532634.896972656	472462.918408203	590684.316461182	541092.288146973	524827.537796021	652390.229614258	1068706.80154419	863863.256774902	1188764.82348633	847536.969543457	795632.284765625
EGF-containing fibulin-like extracellular matrix protein 1	FBLN3	Other plasma proteins	17	18361615.567627	16659571.8772783	16195917.4343567	17784685.8038063	12930856.8834839	4914731.6000061	9760556.93418884	6894198.51524353	3567596.1497345	3625789.43640137	8419724.1827774	11819290.7777557	1780454.49316406	7671321.69570923	8844192.72366333	7727497.36045647	8915258.06176758	10836654.8958893	15517412.6365723	2208769.21384277	11836281.8695465	13232844.4882324	15294469.0380692	17556044.0515747	2581807.2652401	2727222.37156677	1882630.90512695	3441678.47219238	2249828.48200989	3420673.19060059	2877119.27086182	3019630.66846008	2474447.79477539	4129857.31464844	3109192.35645142	2459127.96386108
ÊInter-alpha-trypsin inhibitor heavy chain H4	ITIH4	Other plasma proteins	23	46895249.7712341	35775466.9594849	29666404.0494614	27993814.5885742	28551860.816803	11314948.4251129	25703079.3097839	26980719.8233765	37454975.7329681	13758066.7364807	29355323.8070251	31221404.7312866	10420499.8616058	56318625.4854553	35894077.2287292	38831499.5506653	29603953.6696793	87418438.6194427	14586449.0752666	9022010.98698425	14469917.916095	52633652.1296265	11307942.9869171	39454280.0365234	8266916.14381714	7292578.5007019	8332223.72650757	9905553.36919251	4890964.32015991	4208872.88632202	15568170.5415802	31891304.626709	21612274.6598389	30563564.7560303	24834389.8941284	12305768.1474548
Complement factor H-related protein 5	FHR5	Complement	11	22572095.8514404	18149075.1941528	19148914.4368286	25088410.6165161	19887573.9678955	6628322.15383911	9638534.28503418	6602794.79800415	4886176.70367432	4420207.81182861	8079453.52258301	9300373.83432007	1406696.29859924	12585580.5875854	10452496.5463676	13788556.0713196	10816744.819519	17233462.1155548	7801430.59927368	1186611.78530884	6292723.84692383	6984500.52828979	6977013.47247314	9547240.00708008	380545.396209717	497687.112646484	347463.966192627	520008.432852173	604739.96829834	579190.896447754	307490.281896973	295327.928833008	253978.862316895	411181.967889404	276290.119848633	280031.947845459
Talin-1	TLN1	Cell shape, adhesion and cytoskeleton proteins	42	11262984.8292847	10253884.5690216	11179180.35448	11930466.6981079	9830715.89006729	4002997.01141357	37432125.632843	29317913.4201935	6994564.68441162	8711754.61064148	57981610.9736938	10558401.3457642	1337890.78646851	19441715.295639	9037728.40817261	13234463.6480713	30703399.2474403	14350250.9457672	12188726.8043442	1561945.85630798	7796122.81786346	10226676.10849	10731401.585907	12500331.2676788	381418.921386719	594520.266125488	429219.499121094	2819058.6130188	982222.903991699	803275.568884277	524622.908737183	822972.205200195	783100.964660645	916653.13212204	799321.667404175	645157.157363892
